# Supplementary material for: Bidirectional Associations between Parental Non-Responsive Feeding Practices and Child Eating Behaviors: A Systematic Review and Meta-Analysis of Longitudinal Prospective Studies
Source: Nutrients. 2022 Apr 30;14(9):1896. doi: 10.3390/nu14091896 (PMC9103127; doi:10.3390/nu14091896)
Supplement: Supplementary file 1 [file nutrients-14-01896-s001.zip]

Archive with 1 entries (1 files):
- nutrients-1685810-supplementary.pdf
